# Supplementary material for: Metabolomics, Molecular Networking and Phytochemical Investigation of Psiadia dentata (Cass.) DC., Endemic to Reunion Island: Discovery of Novel Bioactive Molecules
Source: Molecules. 2026 Mar 13;31(6):973. doi: 10.3390/molecules31060973 (PMC13029444; doi:10.3390/molecules31060973)
Supplement: Supplementary file 1 [file molecules-31-00973-s001.zip]

Archive with 1 entries (1 files):
- molecules-4148344-supplementary.pdf
